# Supplementary material for: Representations in human primary visual cortex drift over time
Source: Nat Commun. 2023 Jul 21;14:4422. doi: 10.1038/s41467-023-40144-w (PMC10361968; doi:10.1038/s41467-023-40144-w)
Supplement: Supplementary file 4 — Source Data [file 41467_2023_40144_MOESM4_ESM.xlsx]

## Sheet: 1C
		0.188198	-0.0637973	-0.0794253	-0.0607965	-0.0807593	-0.0687412	-0.0861936	-0.103954	-0.0911367	-0.0805834	-0.0733092	-0.0944252	-0.0985011	-0.0877135	-0.109313	-0.0916891	-0.0883313	-0.0876717	-0.104894	-0.0940655	-0.107348	-0.129893	-0.115587	-0.119727	-0.123484	-0.100106	-0.090924	-0.1001	-0.109173	-0.1072
		-0.102019	0.166454	-0.098907	-0.092013	-0.0982321	-0.102684	-0.124239	-0.128906	-0.112994	-0.118984	-0.104363	-0.110617	-0.124083	-0.115703	-0.11537	-0.128135	-0.124382	-0.120509	-0.122451	-0.113615	-0.12954	-0.145683	-0.132482	-0.14076	-0.149058	-0.123508	-0.110196	-0.126766	-0.134095	-0.137515
		-0.107215	-0.0890624	0.155523	-0.0734356	-0.0784608	-0.0785535	-0.0852592	-0.10479	-0.0888699	-0.0795348	-0.0861505	-0.0972874	-0.0954943	-0.0895769	-0.0977914	-0.0952894	-0.102736	-0.0949068	-0.101681	-0.101406	-0.117577	-0.137741	-0.119925	-0.126218	-0.126481	-0.10985	-0.105148	-0.123377	-0.121832	-0.115346
		-0.106605	-0.097171	-0.0859076	0.165085	-0.0792533	-0.0774202	-0.0894623	-0.10387	-0.0917374	-0.0834615	-0.0764138	-0.0820352	-0.0852449	-0.0880377	-0.102373	-0.0892094	-0.100994	-0.0924099	-0.102703	-0.103346	-0.104089	-0.128078	-0.116633	-0.123347	-0.128108	-0.10291	-0.0984092	-0.115194	-0.114339	-0.124107
		-0.123903	-0.103889	-0.0943599	-0.0793832	0.150805	-0.0862522	-0.0923322	-0.118593	-0.0928372	-0.0950977	-0.0855543	-0.0933558	-0.102032	-0.0890371	-0.100442	-0.114189	-0.0985813	-0.109571	-0.104359	-0.104308	-0.115206	-0.118068	-0.109817	-0.114522	-0.136559	-0.117557	-0.10179	-0.134118	-0.123601	-0.124277
		-0.110929	-0.107558	-0.0869912	-0.0771013	-0.0849537	0.168316	-0.0741069	-0.11142	-0.0843494	-0.0751733	-0.0776985	-0.0923979	-0.0981109	-0.0853	-0.100844	-0.0935976	-0.0942189	-0.0960487	-0.101042	-0.108933	-0.10118	-0.116623	-0.116477	-0.116663	-0.133549	-0.11802	-0.0963288	-0.11515	-0.114189	-0.119469
		-0.133724	-0.121198	-0.101018	-0.0920018	-0.092704	-0.0798961	0.156596	-0.112962	-0.0885998	-0.0898485	-0.0766876	-0.09237	-0.0985935	-0.0853557	-0.0998443	-0.0985266	-0.100386	-0.101712	-0.110806	-0.106538	-0.103036	-0.114537	-0.115046	-0.118278	-0.139444	-0.12422	-0.108629	-0.130312	-0.127513	-0.127289
		-0.105181	-0.0875692	-0.0785193	-0.0652415	-0.0796458	-0.073548	-0.0654053	0.166137	-0.0648201	-0.0751637	-0.0643402	-0.0741274	-0.0753742	-0.0742896	-0.0893963	-0.0881086	-0.0847161	-0.0877986	-0.0902539	-0.0857622	-0.0933364	-0.108807	-0.0976235	-0.112165	-0.104427	-0.0961211	-0.0919163	-0.100026	-0.101185	-0.111041
		-0.1422	-0.119883	-0.1009	-0.0989843	-0.0955451	-0.0919519	-0.0892559	-0.103275	0.157221	-0.081552	-0.0875662	-0.0952646	-0.0903161	-0.0949753	-0.105204	-0.102736	-0.0956311	-0.106205	-0.0999066	-0.112155	-0.116963	-0.123589	-0.112299	-0.114633	-0.124931	-0.120128	-0.112111	-0.124923	-0.124051	-0.130775
		-0.117283	-0.105741	-0.0812274	-0.0777951	-0.0818354	-0.0700586	-0.0791064	-0.0977537	-0.0722382	0.159521	-0.0708653	-0.0864585	-0.0797008	-0.0813173	-0.0916226	-0.0909313	-0.08607	-0.0833784	-0.0863174	-0.094363	-0.0979433	-0.118023	-0.101801	-0.104623	-0.120095	-0.10472	-0.0997456	-0.102135	-0.107414	-0.11095
		-0.132804	-0.123632	-0.106415	-0.0849639	-0.0958752	-0.0879257	-0.0855976	-0.115397	-0.0930144	-0.083757	0.16338	-0.0842978	-0.0893489	-0.0776966	-0.104922	-0.0975291	-0.0865894	-0.0967573	-0.0958365	-0.099071	-0.0912839	-0.115648	-0.106709	-0.103	-0.123173	-0.106871	-0.0861397	-0.117498	-0.106497	-0.117559
		-0.134174	-0.111805	-0.100807	-0.0830614	-0.088367	-0.089858	-0.0852913	-0.107532	-0.0859699	-0.0899832	-0.0703153	0.148318	-0.0857456	-0.0859672	-0.0967384	-0.0918505	-0.0967271	-0.09678	-0.103487	-0.0978189	-0.0944394	-0.10389	-0.0992621	-0.107503	-0.120699	-0.109699	-0.099286	-0.115675	-0.108744	-0.12538
		-0.140059	-0.121675	-0.105149	-0.0853531	-0.0969294	-0.0952579	-0.0915534	-0.104438	-0.0820083	-0.0912235	-0.0794292	-0.0840543	0.14407	-0.0871829	-0.100777	-0.0903557	-0.0914698	-0.107288	-0.0944638	-0.0995754	-0.104813	-0.123351	-0.0997403	-0.104694	-0.120581	-0.103394	-0.0996554	-0.115568	-0.112336	-0.1109
		-0.129237	-0.114586	-0.10161	-0.0881438	-0.0859072	-0.0818891	-0.0799556	-0.111959	-0.0873984	-0.0854206	-0.0652829	-0.08624	-0.0873631	0.161867	-0.0887202	-0.0968668	-0.0859784	-0.0889202	-0.0878104	-0.0947762	-0.0881788	-0.106495	-0.107531	-0.104011	-0.12181	-0.113912	-0.0943437	-0.110922	-0.108804	-0.111923
		-0.143123	-0.112916	-0.101506	-0.101	-0.0909686	-0.0922837	-0.0917139	-0.120152	-0.0891427	-0.0940299	-0.0857851	-0.0957907	-0.0985071	-0.0828688	0.143358	-0.0851336	-0.0887944	-0.0896464	-0.0963558	-0.0960319	-0.104525	-0.106022	-0.105208	-0.11042	-0.132908	-0.104856	-0.0964355	-0.118634	-0.119206	-0.108001
		-0.151827	-0.144978	-0.116008	-0.0999581	-0.117232	-0.102418	-0.0985741	-0.132486	-0.104975	-0.104158	-0.0959336	-0.107557	-0.0984586	-0.103918	-0.0987308	0.148651	-0.0901773	-0.0986322	-0.108088	-0.100376	-0.105332	-0.117837	-0.11805	-0.114521	-0.144823	-0.108619	-0.110021	-0.126635	-0.122474	-0.130471
		-0.137462	-0.130521	-0.112474	-0.105652	-0.0980741	-0.100255	-0.0987252	-0.120372	-0.0903361	-0.0939573	-0.0803479	-0.105318	-0.0954125	-0.091225	-0.101598	-0.0845339	0.143039	-0.0929441	-0.0966962	-0.0874285	-0.0910276	-0.102798	-0.0957922	-0.087478	-0.124407	-0.108752	-0.10984	-0.128007	-0.121295	-0.119859
		-0.130795	-0.1179	-0.100686	-0.0945581	-0.102819	-0.0974826	-0.102222	-0.118419	-0.0987938	-0.0934017	-0.0866488	-0.0980747	-0.105058	-0.0875208	-0.0938202	-0.0920356	-0.0912703	0.144347	-0.0926583	-0.0987664	-0.0955704	-0.117747	-0.110457	-0.108005	-0.122909	-0.111404	-0.103559	-0.116296	-0.119511	-0.122163
		-0.139198	-0.114748	-0.105435	-0.0954756	-0.0957411	-0.0937363	-0.100566	-0.117382	-0.0842394	-0.0859171	-0.0740015	-0.097445	-0.0874613	-0.0802739	-0.0932957	-0.0882758	-0.0860696	-0.0847538	0.15132	-0.0848463	-0.089143	-0.110262	-0.0941158	-0.0929203	-0.107137	-0.0968052	-0.0874209	-0.101185	-0.105031	-0.111413
		-0.156603	-0.133067	-0.127461	-0.122513	-0.120808	-0.130373	-0.124376	-0.136484	-0.124947	-0.12263	-0.107235	-0.12106	-0.118659	-0.115982	-0.116607	-0.11112	-0.103468	-0.116831	-0.113823	0.134485	-0.0961088	-0.119753	-0.115714	-0.114992	-0.151693	-0.115333	-0.118628	-0.13403	-0.126271	-0.142924
		-0.171436	-0.148427	-0.151289	-0.121014	-0.130545	-0.123118	-0.117625	-0.146129	-0.131356	-0.123584	-0.101055	-0.116846	-0.125329	-0.111187	-0.128625	-0.115544	-0.110337	-0.114431	-0.116704	-0.095967	0.134312	-0.102816	-0.112984	-0.104783	-0.149965	-0.125721	-0.121167	-0.139641	-0.127156	-0.15071
		-0.184801	-0.160499	-0.158414	-0.138487	-0.125488	-0.129708	-0.122174	-0.152815	-0.130371	-0.137288	-0.115108	-0.120912	-0.137202	-0.123728	-0.128066	-0.126872	-0.112635	-0.133889	-0.128711	-0.115403	-0.0952983	0.126799	-0.107159	-0.113684	-0.165673	-0.137299	-0.130612	-0.162955	-0.141258	-0.161878
		-0.171227	-0.145365	-0.140831	-0.131048	-0.116616	-0.126505	-0.121668	-0.142912	-0.115415	-0.122122	-0.106443	-0.116521	-0.115718	-0.121848	-0.12696	-0.12485	-0.108312	-0.124177	-0.110637	-0.11235	-0.104382	-0.106125	0.133558	-0.0946959	-0.134285	-0.11843	-0.117242	-0.140459	-0.13133	-0.15242
		-0.183473	-0.161752	-0.156008	-0.135929	-0.130967	-0.13845	-0.131437	-0.162428	-0.126037	-0.133384	-0.110693	-0.129881	-0.124164	-0.125531	-0.138256	-0.125512	-0.102913	-0.130948	-0.119959	-0.116479	-0.105208	-0.121209	-0.104159	0.129523	-0.142329	-0.129379	-0.127952	-0.148948	-0.141301	-0.151206
		-0.124338	-0.106626	-0.0958105	-0.0857386	-0.0882069	-0.0901059	-0.094561	-0.0962058	-0.0783262	-0.0871567	-0.073354	-0.0826472	-0.0814859	-0.0797757	-0.0970115	-0.0928437	-0.0844437	-0.0860224	-0.0770812	-0.0880007	-0.0853528	-0.107075	-0.083934	-0.0833445	0.146638	-0.076733	-0.0803438	-0.0938725	-0.0930965	-0.0997682
		-0.139359	-0.117286	-0.115371	-0.0965733	-0.105592	-0.115517	-0.118816	-0.124626	-0.108962	-0.10865	-0.0898125	-0.108478	-0.100801	-0.10791	-0.100842	-0.0947254	-0.0990022	-0.106436	-0.0966429	-0.086866	-0.0965955	-0.11513	-0.0981712	-0.10275	-0.104365	0.140196	-0.080137	-0.109698	-0.099953	-0.112967
		-0.149563	-0.12376	-0.122097	-0.101251	-0.106417	-0.10521	-0.114708	-0.139845	-0.115731	-0.110007	-0.0808437	-0.10979	-0.106822	-0.104128	-0.112548	-0.111251	-0.117827	-0.112363	-0.102208	-0.105315	-0.105723	-0.128075	-0.1079	-0.115599	-0.124941	-0.0884761	0.144415	-0.113432	-0.105131	-0.107241
		-0.114985	-0.10135	-0.10363	-0.083834	-0.100776	-0.0886006	-0.098711	-0.107409	-0.090795	-0.0842976	-0.078475	-0.0896456	-0.0847621	-0.0812069	-0.0946452	-0.0876209	-0.0960649	-0.0872138	-0.0818889	-0.0846411	-0.089161	-0.117887	-0.0956391	-0.098644	-0.105155	-0.085864	-0.0790868	0.152755	-0.0720352	-0.101315
		-0.125972	-0.112994	-0.106672	-0.0885258	-0.0974496	-0.0912142	-0.100515	-0.108497	-0.0923413	-0.0921136	-0.0729803	-0.0890146	-0.0894456	-0.0897685	-0.0985293	-0.0935842	-0.0937526	-0.0945421	-0.086807	-0.079825	-0.0802944	-0.100264	-0.0962102	-0.0917605	-0.106256	-0.0826115	-0.0783822	-0.0804712	0.143809	-0.0896548
		-0.116163	-0.107379	-0.0937477	-0.0869313	-0.088618	-0.0836736	-0.089969	-0.108731	-0.0898765	-0.0869557	-0.0739965	-0.0940866	-0.0793798	-0.0821139	-0.0819523	-0.0880705	-0.0846476	-0.0909073	-0.0873687	-0.0876943	-0.0907435	-0.109737	-0.100067	-0.0945065	-0.105044	-0.0888827	-0.0709925	-0.0966546	-0.0800229	0.144498

## Sheet: 1D
		delta session
		1	2	3	4	5	6	7	8	9	10	11	12	13	14	15	16	17	18	19	20	21	22	23	24	25	26	27	28	29
subject	1	-0.0598342	-0.0619729	-0.0645995	-0.0651586	-0.0678934	-0.0658388	-0.0658712	-0.0707175	-0.0735112	-0.0729799	-0.0693083	-0.0803133	-0.0788021	-0.0787384	-0.0820372	-0.0824392	-0.0836519	-0.0788781	-0.0881342	-0.0887965	-0.0897875	-0.0850565	-0.100135	-0.0924837	-0.0941978	-0.099107	-0.0841079	-0.0902872	-0.0764214
	2	-0.0598306	-0.0730587	-0.0708127	-0.0741124	-0.0765941	-0.0770838	-0.0789632	-0.0761372	-0.0739723	-0.0746231	-0.0774398	-0.0723243	-0.0710298	-0.0755033	-0.0779827	-0.080072	-0.0870704	-0.0894692	-0.0983691	-0.104173	-0.107953	-0.0987653	-0.0917315	-0.0860064	-0.082244	-0.0943988	-0.0825648	-0.0878352	-0.101031
	3	-0.0811647	-0.0936504	-0.100281	-0.110859	-0.109696	-0.110064	-0.103788	-0.113228	-0.102701	-0.0980046	-0.108006	-0.109187	-0.111171	-0.11583	-0.11424	-0.11647	-0.113485	-0.13315	-0.143593	-0.147715	-0.137837	-0.113813	-0.110712	-0.0938753	-0.101137	-0.0999171	-0.0944134	-0.101375	-0.103347
	4	-0.0803981	-0.0850512	-0.0823748	-0.0849567	-0.0885814	-0.0866756	-0.0897364	-0.0901321	-0.0890846	-0.0903916	-0.0947871	-0.0950841	-0.0866979	-0.0972409	-0.0968323	-0.0890795	-0.0942012	-0.0985585	-0.0933475	-0.0940923	-0.0955959	-0.0952573	-0.093643	-0.0985441	-0.105171	-0.0962311	-0.120241	-0.142203	-0.115946
	5	-0.0969907	-0.10605	-0.102562	-0.103679	-0.108894	-0.112057	-0.108691	-0.107116	-0.109298	-0.11074	-0.116731	-0.112427	-0.115373	-0.116309	-0.111683	-0.121462	-0.121732	-0.123323	-0.123349	-0.123715	-0.13209	-0.130282	-0.123315	-0.118306	-0.112568	-0.106813	-0.076807	-0.084764	-0.0595493
	6	-0.0959925	-0.105921	-0.109059	-0.111712	-0.114669	-0.116076	-0.115197	-0.117619	-0.119798	-0.121352	-0.12508	-0.120902	-0.122574	-0.119886	-0.11475	-0.113347	-0.10517	-0.110507	-0.104954	-0.114341	-0.11313	-0.111301	-0.119973	-0.113702	-0.12056	-0.115112	-0.12425	-0.136058	-0.138278
	7	-0.101027	-0.108736	-0.10856	-0.107378	-0.117545	-0.112839	-0.114	-0.117441	-0.119578	-0.11724	-0.115768	-0.124181	-0.12154	-0.114041	-0.118376	-0.121498	-0.125187	-0.122286	-0.1264	-0.120196	-0.122781	-0.117786	-0.121006	-0.115414	-0.11279	-0.109928	-0.116578	-0.131276	-0.11539
	8	-0.132857	-0.1409	-0.138631	-0.140976	-0.137609	-0.145988	-0.144673	-0.142538	-0.148289	-0.144328	-0.157273	-0.154588	-0.156849	-0.173632	-0.153802	-0.157152	-0.152387	-0.169068	-0.17575	-0.170319	-0.166451	-0.183168	-0.177381	-0.17439	-0.164282	-0.186638	-0.196061	-0.186278	-0.183488

## Sheet: 1E
		delta session
		1	2	3	4	5	6	7	8	9	10	11	12	13	14	15	16	17	18	19	20	21	22	23	24	25	26	27	28	29
subject	1	-0.0516323	-0.142239	-0.0754418	-0.0852321	-0.0568028	-0.0460132	-0.0358162	-0.0428881	-0.0419516	-0.0203139	-0.0486902	-0.0603806	-0.0647092	-0.030887	-0.092294	-0.0818015	-0.0323913	-0.0607187	-0.0268025	-0.0949185	-0.0607699	-0.0644126	-0.0544277	-0.0408586	-0.0387834	-0.105634	-0.0870548	-0.0245437	-0.075796
	2	-0.0294484	-0.0752558	-0.0538526	-0.0812355	-0.0486785	-0.0611072	-0.0971767	-0.0349648	-0.0870045	-0.0536827	-0.0527323	-0.0513727	-0.0538419	-0.0634259	-0.0446926	-0.0256228	-0.0560787	-0.0597133	-0.0614348	-0.0295216	-0.0728928	-0.0896876	-0.0840461	-0.0798386	-0.07002	-0.0487561	-0.0519516	-0.0432692	-0.0583495
	3	-0.00496139	-0.0175571	-0.023349	-0.0455667	-0.0674021	-0.0839889	-0.0920005	-0.0538496	-0.0282398	-0.0734093	-0.081798	-0.080225	-0.0796329	-0.111854	-0.0439006	-0.0837279	-0.0775535	-0.0684046	-0.0829459	-0.138333	-0.130386	-0.119153	-0.134246	-0.155248	-0.101667	-0.0800207	-0.0760685	-0.0763779	-0.0953103
	4	-0.0891605	-0.0746083	-0.0882838	-0.0544494	-0.0586363	-0.0828857	-0.037814	-0.0688271	-0.0634823	-0.0472216	-0.0772307	-0.0814336	-0.0738045	-0.0749423	-0.0773914	-0.0817043	-0.0775836	-0.15118	-0.0717422	-0.0973762	-0.0732822	-0.0717534	-0.0543311	-0.124479	-0.0539107	-0.0976333	-0.096951	-0.124661	-0.118502
	5	-0.0291327	-0.151205	-0.07478	-0.0910987	-0.115064	-0.0851915	-0.113578	-0.114939	-0.11268	-0.0659031	-0.0709262	-0.0689167	-0.0899013	-0.0865814	-0.0837447	-0.0914787	-0.128085	-0.106883	-0.116277	-0.104822	-0.111574	-0.141452	-0.149349	-0.104861	-0.0852458	-0.0866816	-0.144276	-0.0447009	-0.0445491
	6	-0.0761327	-0.119318	-0.158856	-0.0755028	-0.134291	-0.0995753	-0.0989691	-0.0539001	-0.100449	-0.117121	-0.119655	-0.0622742	-0.087076	-0.0913448	-0.117416	-0.0989856	-0.0974142	-0.0871197	-0.0916501	-0.127225	-0.0875557	-0.0916276	-0.0893113	-0.11393	-0.06048	-0.0619391	-0.0894283	-0.0892387	-0.0808829
	7	-0.0480902	-0.0657929	-0.0705998	-0.0517793	-0.0622686	-0.06011	-0.0839064	-0.0720639	-0.100217	-0.136785	-0.083559	-0.113562	-0.106827	-0.107855	-0.105194	-0.12415	-0.118929	-0.119931	-0.0749982	-0.11829	-0.129463	-0.107287	-0.102572	-0.199101	-0.115709	-0.134413	-0.0985477	-0.0942569	-0.0970868
	8	-0.18182	-0.157727	-0.10483	-0.175779	-0.119399	-0.11737	-0.212171	-0.0794691	-0.205282	-0.0579771	-0.137627	-0.106079	-0.129156	-0.137442	-0.107376	-0.168162	-0.121877	-0.0817642	-0.152549	-0.12924	-0.129209	-0.124457	-0.135002	-0.167634	-0.114493	-0.12293	-0.163355	-0.10744	-0.110027

## Sheet: 1F_left
		0.432014	0.230644	0.225974	0.23429	0.218262	0.233463	0.225448	0.227449	0.220279	0.228786	0.234347	0.215954	0.20953	0.227147	0.204512	0.213217	0.205951	0.208852	0.210054	0.197578	0.19504	0.19034	0.190714	0.184445	0.204855	0.20724	0.211441	0.218466	0.213607	0.210495
		0.219795	0.406025	0.200007	0.204469	0.193162	0.204614	0.197349	0.201697	0.196023	0.198292	0.200121	0.19074	0.184184	0.198847	0.181156	0.186569	0.184241	0.179677	0.185097	0.172419	0.172082	0.167439	0.167666	0.161666	0.181729	0.181171	0.184779	0.194768	0.187656	0.186938
		0.204451	0.19149	0.392355	0.195391	0.184328	0.192542	0.186754	0.19229	0.183916	0.192362	0.190029	0.177489	0.174325	0.190732	0.171855	0.177667	0.172669	0.175385	0.176041	0.166246	0.158428	0.157325	0.156853	0.154615	0.169818	0.168858	0.171971	0.178265	0.176418	0.174699
		0.217895	0.200551	0.200562	0.404774	0.198619	0.209119	0.198183	0.199377	0.194104	0.203726	0.206306	0.192647	0.188593	0.202524	0.183333	0.192233	0.1838	0.183592	0.18711	0.173996	0.173923	0.169022	0.168939	0.164812	0.183723	0.182833	0.188586	0.190754	0.187114	0.185468
		0.194807	0.182728	0.177585	0.188544	0.386512	0.189669	0.179459	0.184659	0.176981	0.182797	0.185078	0.173928	0.171329	0.179323	0.164913	0.171886	0.166848	0.167903	0.17152	0.161528	0.156296	0.153549	0.153875	0.150372	0.166414	0.167232	0.171945	0.174208	0.168956	0.168614
		0.220779	0.203967	0.19862	0.212706	0.197977	0.409489	0.204223	0.20013	0.196588	0.207445	0.211633	0.194532	0.188913	0.204006	0.182961	0.196744	0.182423	0.188235	0.188945	0.177794	0.176529	0.172491	0.16824	0.168008	0.183928	0.185807	0.192586	0.195145	0.189847	0.185572
		0.207139	0.190919	0.186663	0.195806	0.183935	0.200289	0.395288	0.188273	0.185107	0.193107	0.198208	0.181118	0.176197	0.190256	0.169294	0.182196	0.17395	0.174031	0.175945	0.163394	0.166023	0.161046	0.156043	0.154032	0.170399	0.174548	0.176885	0.178879	0.176205	0.173799
		0.214205	0.199684	0.198296	0.202002	0.195439	0.201067	0.194845	0.404766	0.200954	0.201904	0.203473	0.189404	0.189089	0.198451	0.184866	0.18524	0.182899	0.182849	0.18752	0.176749	0.171152	0.165309	0.170592	0.163539	0.186002	0.184069	0.187508	0.194444	0.187174	0.187668
		0.204391	0.190267	0.18793	0.193322	0.183185	0.193705	0.187601	0.195266	0.395101	0.19512	0.194726	0.18246	0.180314	0.188972	0.177562	0.180396	0.176801	0.175302	0.178167	0.167014	0.164059	0.159933	0.160216	0.155072	0.173829	0.177227	0.178013	0.181716	0.176032	0.176493
		0.212527	0.195359	0.194348	0.202952	0.190303	0.202105	0.196079	0.198172	0.194476	0.398572	0.203794	0.189025	0.181972	0.196671	0.177045	0.187079	0.180743	0.179747	0.186593	0.171193	0.170979	0.162115	0.166787	0.162464	0.178063	0.180981	0.18262	0.189219	0.182325	0.18342
		0.217373	0.198106	0.192982	0.206064	0.193068	0.208605	0.200226	0.19675	0.193612	0.205047	0.403836	0.19729	0.186305	0.201865	0.184182	0.191231	0.185116	0.184481	0.186742	0.173516	0.174488	0.16804	0.166414	0.165312	0.182393	0.187587	0.188055	0.196186	0.18636	0.185688
		0.193635	0.18088	0.176587	0.185442	0.175519	0.185185	0.176302	0.178827	0.17806	0.182667	0.189903	0.383661	0.170642	0.18045	0.166314	0.175675	0.168269	0.164941	0.169471	0.160344	0.159105	0.153636	0.154382	0.149929	0.168584	0.168405	0.169502	0.173084	0.169268	0.168804
		0.183827	0.173638	0.170276	0.177652	0.16797	0.177018	0.171634	0.178053	0.172372	0.175238	0.174677	0.168268	0.377901	0.177935	0.162961	0.168354	0.162756	0.16237	0.166208	0.154362	0.151298	0.148565	0.150085	0.146883	0.163046	0.160527	0.163583	0.169269	0.163835	0.165492
		0.213695	0.195859	0.192817	0.203662	0.187737	0.201957	0.194865	0.19722	0.190847	0.199396	0.203413	0.188007	0.187484	0.40186	0.181054	0.185892	0.176025	0.178662	0.186099	0.172743	0.170423	0.162744	0.162704	0.161022	0.178519	0.179855	0.185965	0.192057	0.182946	0.180024
		0.180701	0.17121	0.168136	0.174148	0.166415	0.172333	0.166123	0.174903	0.169786	0.17025	0.176023	0.164869	0.163206	0.174902	0.376823	0.165495	0.161882	0.156381	0.162036	0.151983	0.147167	0.143021	0.146765	0.142116	0.157992	0.16003	0.161588	0.164632	0.15914	0.161733
		0.191333	0.174309	0.173297	0.182934	0.171311	0.184162	0.176555	0.174443	0.173723	0.180007	0.183491	0.171935	0.168505	0.176986	0.164895	0.38391	0.170545	0.162962	0.166987	0.156162	0.156508	0.154823	0.151015	0.14784	0.163168	0.165407	0.165657	0.16955	0.165595	0.165417
		0.184452	0.173995	0.168984	0.176309	0.169139	0.174655	0.171709	0.174575	0.17214	0.175429	0.178371	0.168246	0.165975	0.169107	0.162859	0.171338	0.375909	0.16374	0.165951	0.153966	0.155214	0.151496	0.150706	0.146925	0.162802	0.163932	0.164412	0.166393	0.164606	0.165934
		0.187811	0.172197	0.171571	0.177821	0.167826	0.180423	0.170571	0.174547	0.172501	0.175042	0.180403	0.165131	0.164108	0.17485	0.157421	0.164807	0.163235	0.379021	0.167454	0.15238	0.151232	0.144703	0.145285	0.145716	0.15983	0.159895	0.164747	0.169169	0.163249	0.162292
		0.189757	0.177361	0.176035	0.182656	0.172	0.179204	0.173357	0.180193	0.176879	0.180813	0.18296	0.170726	0.170918	0.179956	0.165636	0.168691	0.166774	0.167585	0.386323	0.16068	0.156288	0.150693	0.152477	0.155247	0.166199	0.16647	0.169513	0.174328	0.168231	0.166885
		0.170318	0.15907	0.159275	0.161984	0.155904	0.161468	0.15672	0.162206	0.15524	0.15862	0.162873	0.153829	0.150822	0.158479	0.146256	0.15144	0.148289	0.147726	0.15433	0.365066	0.143418	0.136399	0.137082	0.137521	0.147908	0.148501	0.150873	0.153682	0.151521	0.149974
		0.167526	0.155112	0.151981	0.160045	0.149488	0.160581	0.155471	0.155248	0.152669	0.156514	0.161282	0.152135	0.147071	0.156266	0.140837	0.150334	0.147581	0.142543	0.148724	0.142411	0.365648	0.136871	0.135923	0.134921	0.144587	0.147847	0.150249	0.150235	0.148283	0.149234
		0.157903	0.148676	0.141867	0.152263	0.142236	0.152942	0.146598	0.145888	0.14565	0.14779	0.150659	0.141207	0.139177	0.146694	0.134986	0.146241	0.140597	0.134337	0.1409	0.131942	0.131991	0.35508	0.132298	0.125343	0.139407	0.14065	0.140385	0.143933	0.138791	0.138464
		0.163094	0.153196	0.148599	0.155511	0.149648	0.154766	0.147812	0.15696	0.150839	0.155218	0.15442	0.14897	0.147163	0.151334	0.142459	0.145954	0.147053	0.138313	0.144692	0.137003	0.137282	0.137147	0.363296	0.135546	0.14608	0.143878	0.146623	0.145459	0.14621	0.14379
		0.154656	0.146244	0.144812	0.149302	0.14295	0.151602	0.143511	0.147607	0.141853	0.147631	0.150651	0.142497	0.140803	0.146615	0.13677	0.141017	0.138382	0.134769	0.144444	0.133101	0.131335	0.128476	0.133316	0.35726	0.141354	0.136522	0.142303	0.142536	0.139221	0.141472
		0.187612	0.175467	0.16927	0.180812	0.170198	0.178783	0.171384	0.180919	0.173077	0.175765	0.180592	0.171255	0.167616	0.175911	0.163004	0.165927	0.165067	0.161408	0.169155	0.156599	0.153575	0.14967	0.154682	0.152999	0.380913	0.169511	0.170103	0.172401	0.164519	0.167319
		0.181216	0.168952	0.163948	0.172818	0.165307	0.171886	0.16679	0.172584	0.169225	0.171174	0.178255	0.164699	0.160724	0.170915	0.158456	0.164804	0.16157	0.156419	0.160846	0.151183	0.150972	0.149659	0.146067	0.143338	0.1631	0.372603	0.163546	0.164378	0.161143	0.159346
		0.185481	0.174041	0.168078	0.177986	0.16882	0.182158	0.171747	0.174492	0.171823	0.175715	0.181895	0.168432	0.164667	0.17516	0.16254	0.166371	0.16176	0.161299	0.165207	0.155546	0.155199	0.148816	0.14855	0.149341	0.16257	0.164938	0.379149	0.166866	0.166101	0.164028
		0.197157	0.182606	0.176605	0.185122	0.17438	0.184414	0.177286	0.185169	0.176478	0.183877	0.188973	0.17311	0.169152	0.182995	0.165751	0.170463	0.166982	0.168538	0.1736	0.161188	0.158156	0.151481	0.152806	0.151934	0.168797	0.167406	0.170253	0.3891	0.177583	0.171105
		0.188309	0.177175	0.171865	0.178071	0.1687	0.179301	0.171885	0.176059	0.169382	0.173418	0.178818	0.167164	0.164435	0.173295	0.159813	0.164378	0.163074	0.160764	0.165402	0.156728	0.153394	0.148079	0.149407	0.148205	0.161126	0.161869	0.165451	0.175729	0.377286	0.170219
		0.186929	0.173491	0.17022	0.176034	0.167763	0.174091	0.169757	0.176274	0.169494	0.17374	0.176548	0.166987	0.164694	0.1713	0.161137	0.164652	0.163044	0.157402	0.164137	0.153033	0.1539	0.145892	0.147462	0.14811	0.162467	0.159826	0.161925	0.16874	0.167674	0.37852

## Sheet: 1F_middle
		delta session
		1	2	3	4	5	6	7	8	9	10	11	12	13	14	15	16	17	18	19	20	21	22	23	24	25	26	27	28	29
subject	1	0.159398	0.187209	0.227501	0.254267	0.284625	0.330625	0.379622	0.407056	0.419295	0.453135	0.493602	0.5491	0.605186	0.655003	0.695211	0.73824	0.767627	0.812587	0.848209	0.896966	0.953844	0.993925	1.09003	1.16751	1.24212	1.2482	1.36785	1.30675	1.47346
	2	0.210844	0.243219	0.25175	0.306763	0.334145	0.42315	0.472116	0.519563	0.579138	0.667644	0.744696	0.811881	0.895138	0.961807	1.01123	1.09921	1.17056	1.21782	1.28629	1.33529	1.35132	1.35583	1.40517	1.49195	1.46116	1.54451	1.62702	1.8632	2.35394
	3	0.210164	0.258473	0.336755	0.367429	0.36899	0.388525	0.398272	0.447338	0.483149	0.544962	0.578331	0.631795	0.677156	0.728843	0.806891	0.832964	0.885512	0.919112	0.986529	1.0413	1.05865	1.07546	1.10695	1.1589	1.25687	1.5214	1.69692	1.93134	2.0919
	4	0.237292	0.257894	0.292762	0.338024	0.424182	0.473364	0.52672	0.615616	0.691018	0.775402	0.83973	0.947933	1.03119	1.09019	1.15688	1.24593	1.34847	1.4219	1.45044	1.53555	1.60491	1.67758	1.7105	1.81171	1.9033	1.97967	2.14913	2.33746	2.72625
	5	0.184264	0.209243	0.2581	0.273187	0.288963	0.31824	0.369717	0.384464	0.438435	0.466763	0.504964	0.552533	0.586278	0.637733	0.676813	0.70753	0.755321	0.800031	0.859297	0.884752	0.940197	0.998184	1.05139	1.12215	1.2602	1.39412	1.57476	1.7167	2.02797
	6	0.217619	0.248904	0.307852	0.347964	0.375448	0.384835	0.415179	0.454109	0.480376	0.53342	0.591202	0.689795	0.733381	0.781954	0.842512	0.893661	0.959037	1.03469	1.02117	1.06684	1.11402	1.17645	1.26652	1.32042	1.46323	1.6179	1.76421	1.87036	2.11486
	7	0.197658	0.242353	0.217112	0.273211	0.294997	0.310088	0.367618	0.381659	0.40572	0.458585	0.497457	0.569963	0.55632	0.610043	0.687562	0.697192	0.727496	0.791552	0.837262	0.891782	0.893091	0.941688	0.977105	1.02103	1.16386	1.21748	1.24722	1.54806	1.83991
	8	0.222105	0.245138	0.24514	0.257243	0.300736	0.326096	0.388166	0.397747	0.464909	0.516427	0.546676	0.589338	0.660889	0.741933	0.788414	0.847924	0.860613	0.884008	0.944259	1.03285	1.07243	1.08881	1.14868	1.23208	1.28383	1.39794	1.40158	1.5068	2.08489
Left panel

## Sheet: 2A_left
		0.188198	-0.309134	-0.320186	-0.312295	-0.359892	-0.314903	-0.350158	-0.403174	-0.420625	-0.330363	-0.351757	-0.417933	-0.412998	-0.389518	-0.443666	-0.405939	-0.3784	-0.35348	-0.444374	-0.408395	-0.46267	-0.56046	-0.511366	-0.529853	-0.455013	-0.405278	-0.373906	-0.389546	-0.424953	-0.40557
		-0.331299	0.166454	-0.285848	-0.359212	-0.327998	-0.37165	-0.412764	-0.367949	-0.396798	-0.394523	-0.430067	-0.372959	-0.418693	-0.395014	-0.366939	-0.475703	-0.400823	-0.375807	-0.415722	-0.386695	-0.475907	-0.556567	-0.462963	-0.488247	-0.414939	-0.407399	-0.358067	-0.401672	-0.453231	-0.389906
		-0.348153	-0.297088	0.155523	-0.246578	-0.244892	-0.264783	-0.291168	-0.299076	-0.278815	-0.243488	-0.29702	-0.293654	-0.298662	-0.2947	-0.274326	-0.324884	-0.330254	-0.288927	-0.30655	-0.319072	-0.442543	-0.525625	-0.40513	-0.475249	-0.342405	-0.30713	-0.314266	-0.336068	-0.36445	-0.330914
		-0.338436	-0.362686	-0.23789	0.165085	-0.263269	-0.252606	-0.277385	-0.273095	-0.291528	-0.229933	-0.225124	-0.243602	-0.227753	-0.279169	-0.335277	-0.268462	-0.306481	-0.264805	-0.303609	-0.318984	-0.321905	-0.43385	-0.387691	-0.414531	-0.32469	-0.296112	-0.295457	-0.304173	-0.3001	-0.324135
		-0.390042	-0.336823	-0.252863	-0.274465	0.150805	-0.284093	-0.289309	-0.339792	-0.287156	-0.268182	-0.316651	-0.277987	-0.305996	-0.269709	-0.277033	-0.359401	-0.289931	-0.312029	-0.321795	-0.338031	-0.402625	-0.375349	-0.332086	-0.380277	-0.365644	-0.351418	-0.289598	-0.363908	-0.356219	-0.327539
		-0.344382	-0.375061	-0.251306	-0.25917	-0.26733	0.168316	-0.215964	-0.308616	-0.262179	-0.210771	-0.250311	-0.294069	-0.29043	-0.255954	-0.290907	-0.290389	-0.293097	-0.276102	-0.300098	-0.361021	-0.32125	-0.381196	-0.369743	-0.384318	-0.351659	-0.344259	-0.276636	-0.311351	-0.313784	-0.300932
		-0.381059	-0.419172	-0.290732	-0.283932	-0.284483	-0.220421	0.156596	-0.293597	-0.258372	-0.233844	-0.232275	-0.255084	-0.271103	-0.247133	-0.278262	-0.266995	-0.303475	-0.289671	-0.360713	-0.320663	-0.316382	-0.33417	-0.374473	-0.365765	-0.374005	-0.362579	-0.29737	-0.340686	-0.334764	-0.31491
		-0.432225	-0.370588	-0.291727	-0.270393	-0.326267	-0.30829	-0.290463	0.166137	-0.261164	-0.290362	-0.288349	-0.266216	-0.265853	-0.313267	-0.331428	-0.308188	-0.324762	-0.326175	-0.314464	-0.316941	-0.369579	-0.413173	-0.368434	-0.435854	-0.325054	-0.345927	-0.324216	-0.311858	-0.326427	-0.347116
		-0.452	-0.398192	-0.278564	-0.291854	-0.283694	-0.265639	-0.255512	-0.270608	0.157221	-0.214519	-0.28517	-0.26531	-0.23911	-0.268558	-0.265455	-0.283727	-0.272753	-0.311965	-0.273569	-0.350886	-0.405122	-0.419195	-0.328984	-0.370509	-0.291082	-0.345628	-0.316851	-0.314653	-0.321546	-0.33837
		-0.358975	-0.394225	-0.238554	-0.227764	-0.262152	-0.210455	-0.232019	-0.29728	-0.213724	0.159521	-0.220129	-0.256443	-0.222755	-0.218246	-0.269668	-0.250726	-0.251563	-0.221035	-0.245859	-0.284195	-0.320569	-0.399939	-0.31706	-0.355801	-0.306796	-0.279825	-0.263263	-0.251505	-0.277788	-0.27408
		-0.375128	-0.430028	-0.290682	-0.227627	-0.310166	-0.253787	-0.226702	-0.292774	-0.2822	-0.224067	0.16338	-0.23384	-0.245602	-0.210575	-0.334598	-0.265123	-0.246092	-0.24411	-0.253956	-0.274617	-0.247041	-0.349019	-0.322392	-0.307988	-0.286424	-0.281668	-0.215951	-0.293609	-0.242156	-0.299065
		-0.454347	-0.390414	-0.297855	-0.251564	-0.286429	-0.309305	-0.262801	-0.279437	-0.273675	-0.267266	-0.244407	0.148318	-0.247788	-0.256659	-0.274681	-0.259918	-0.296262	-0.254875	-0.319311	-0.295045	-0.303767	-0.328747	-0.324783	-0.366503	-0.324687	-0.316032	-0.284832	-0.304864	-0.294139	-0.337284
		-0.45386	-0.44112	-0.307708	-0.24831	-0.314879	-0.309753	-0.290558	-0.286156	-0.251858	-0.23996	-0.261453	-0.255582	0.14407	-0.288702	-0.311631	-0.270013	-0.282367	-0.310657	-0.273186	-0.311091	-0.364757	-0.449847	-0.326673	-0.34819	-0.31754	-0.284388	-0.284115	-0.302121	-0.307633	-0.292536
		-0.408932	-0.386484	-0.289308	-0.278773	-0.257746	-0.251993	-0.244727	-0.313951	-0.263932	-0.216013	-0.20409	-0.238316	-0.262739	0.161867	-0.231861	-0.288672	-0.245873	-0.222397	-0.222904	-0.267036	-0.24893	-0.342333	-0.32787	-0.316541	-0.310517	-0.301671	-0.255504	-0.283759	-0.265744	-0.28607
		-0.490544	-0.385073	-0.28624	-0.355067	-0.285453	-0.308348	-0.293806	-0.349274	-0.282907	-0.292661	-0.34872	-0.280394	-0.310445	-0.255612	0.143358	-0.283967	-0.292042	-0.27628	-0.297169	-0.304145	-0.391407	-0.37368	-0.354153	-0.379128	-0.368611	-0.328049	-0.305281	-0.348437	-0.367114	-0.293011
		-0.454586	-0.504165	-0.338391	-0.292125	-0.367304	-0.31245	-0.284861	-0.335374	-0.306969	-0.274499	-0.285721	-0.269522	-0.268782	-0.312897	-0.287945	0.148651	-0.260282	-0.276896	-0.300719	-0.282961	-0.308062	-0.406991	-0.362475	-0.362945	-0.38677	-0.286544	-0.321232	-0.314627	-0.329777	-0.364102
		-0.422392	-0.426244	-0.34179	-0.328807	-0.300403	-0.317428	-0.315574	-0.349885	-0.290956	-0.270317	-0.261048	-0.302968	-0.279519	-0.273645	-0.289291	-0.259338	0.143039	-0.278974	-0.275185	-0.247611	-0.282881	-0.323185	-0.273455	-0.221897	-0.318859	-0.286022	-0.312729	-0.345227	-0.316628	-0.31202
		-0.395773	-0.401263	-0.297465	-0.280687	-0.311788	-0.293479	-0.302406	-0.347461	-0.323116	-0.234541	-0.260283	-0.25703	-0.307042	-0.240535	-0.267252	-0.269875	-0.28058	0.144347	-0.25217	-0.298517	-0.280415	-0.381213	-0.328966	-0.348361	-0.31045	-0.273734	-0.26986	-0.280549	-0.300597	-0.317383
		-0.483934	-0.431431	-0.317711	-0.322807	-0.327584	-0.320443	-0.367573	-0.327278	-0.287302	-0.254611	-0.259845	-0.321885	-0.268855	-0.236231	-0.293558	-0.291571	-0.27031	-0.24519	0.15132	-0.264924	-0.283116	-0.380971	-0.2807	-0.305032	-0.277093	-0.263618	-0.268699	-0.291304	-0.273321	-0.319197
		-0.463639	-0.425156	-0.344404	-0.351225	-0.351994	-0.38975	-0.346758	-0.349715	-0.380044	-0.307825	-0.301071	-0.308765	-0.315972	-0.303331	-0.316208	-0.290077	-0.254673	-0.307673	-0.279634	0.134485	-0.253344	-0.333333	-0.307442	-0.294471	-0.344686	-0.262725	-0.321357	-0.322945	-0.293975	-0.34676
		-0.519928	-0.511027	-0.469798	-0.353317	-0.430926	-0.352748	-0.340125	-0.399955	-0.426052	-0.350391	-0.282093	-0.321072	-0.372237	-0.281797	-0.404401	-0.32222	-0.294878	-0.297091	-0.300176	-0.254207	0.134312	-0.264937	-0.303467	-0.283811	-0.402645	-0.331376	-0.33089	-0.364555	-0.29653	-0.415501
		-0.632413	-0.609374	-0.571538	-0.48435	-0.405819	-0.430055	-0.37405	-0.456493	-0.463098	-0.440256	-0.387333	-0.356359	-0.473566	-0.380305	-0.393792	-0.430647	-0.346742	-0.408554	-0.414849	-0.35285	-0.272842	0.126799	-0.316741	-0.358655	-0.520822	-0.444907	-0.44352	-0.489828	-0.410324	-0.508605
		-0.57385	-0.501714	-0.43442	-0.423439	-0.358455	-0.411318	-0.412737	-0.402456	-0.363752	-0.357688	-0.35359	-0.353816	-0.341571	-0.363933	-0.374382	-0.379848	-0.288734	-0.344862	-0.298566	-0.313645	-0.296057	-0.306978	0.133558	-0.274426	-0.352595	-0.301462	-0.348449	-0.374424	-0.358151	-0.409905
		-0.596858	-0.531241	-0.512801	-0.456891	-0.410376	-0.435967	-0.408054	-0.489372	-0.407277	-0.395263	-0.346699	-0.4038	-0.368666	-0.363715	-0.401338	-0.383997	-0.244299	-0.37931	-0.334697	-0.308948	-0.294654	-0.357268	-0.276827	0.129523	-0.386567	-0.358211	-0.372402	-0.411916	-0.373404	-0.420201
		-0.499963	-0.438958	-0.350817	-0.347441	-0.369047	-0.369141	-0.38441	-0.342739	-0.301968	-0.322978	-0.297792	-0.324883	-0.316607	-0.328775	-0.361331	-0.374506	-0.315001	-0.309027	-0.282346	-0.330738	-0.384207	-0.494961	-0.337521	-0.355492	0.146638	-0.261889	-0.283883	-0.31813	-0.308306	-0.321122
		-0.45731	-0.436852	-0.334338	-0.323817	-0.366206	-0.384419	-0.389556	-0.376044	-0.376757	-0.309179	-0.308503	-0.334489	-0.289999	-0.340611	-0.334316	-0.300634	-0.296406	-0.293446	-0.281362	-0.264132	-0.328914	-0.426898	-0.298078	-0.346771	-0.274189	0.140196	-0.234443	-0.298089	-0.281707	-0.303887
		-0.42368	-0.381128	-0.325524	-0.314197	-0.292977	-0.301606	-0.31591	-0.343728	-0.334929	-0.278107	-0.231347	-0.293437	-0.283906	-0.27823	-0.307959	-0.319678	-0.321377	-0.271445	-0.274362	-0.313307	-0.31891	-0.423866	-0.334482	-0.34938	-0.289171	-0.227221	0.144415	-0.286633	-0.271345	-0.22629
		-0.423688	-0.413535	-0.344648	-0.318004	-0.372124	-0.327422	-0.356206	-0.328375	-0.325506	-0.265024	-0.304323	-0.306902	-0.29635	-0.293856	-0.347007	-0.302608	-0.336554	-0.272859	-0.284419	-0.30495	-0.340039	-0.455654	-0.350589	-0.379477	-0.309632	-0.277258	-0.276201	0.152755	-0.221391	-0.336022
		-0.465019	-0.470231	-0.381328	-0.323479	-0.361232	-0.331607	-0.350314	-0.342178	-0.34339	-0.291825	-0.253503	-0.294837	-0.306396	-0.281028	-0.36401	-0.325625	-0.316848	-0.300242	-0.276212	-0.286764	-0.281181	-0.386976	-0.331539	-0.344235	-0.3113	-0.270468	-0.266249	-0.228301	0.143809	-0.276701
		-0.453727	-0.405795	-0.340285	-0.345221	-0.332078	-0.318342	-0.332635	-0.360237	-0.351594	-0.295264	-0.312375	-0.34586	-0.291138	-0.304733	-0.287956	-0.360328	-0.30795	-0.322103	-0.324977	-0.34361	-0.401844	-0.487627	-0.390286	-0.391231	-0.326597	-0.290685	-0.225236	-0.335293	-0.279009	0.144498

## Sheet: 2A_middle
		delta session
		1	2	3	4	5	6	7	8	9	10	11	12	13	14	15	16	17	18	19	20	21	22	23	24	25	26	27	28	29
subject	1	-0.116333	-0.120141	-0.122242	-0.123939	-0.12965	-0.125481	-0.123253	-0.134005	-0.14093	-0.137082	-0.132707	-0.151354	-0.14745	-0.146301	-0.153516	-0.157325	-0.158968	-0.152791	-0.17594	-0.178901	-0.172343	-0.163664	-0.191939	-0.174356	-0.163543	-0.176781	-0.161353	-0.159862	-0.149559
	2	-0.218978	-0.257315	-0.247127	-0.259933	-0.270555	-0.275966	-0.293569	-0.278957	-0.272793	-0.268345	-0.291393	-0.262613	-0.255666	-0.27154	-0.282167	-0.294633	-0.315921	-0.319434	-0.373652	-0.398237	-0.443198	-0.384095	-0.365195	-0.359472	-0.3493	-0.425163	-0.39775	-0.40066	-0.46817
	3	-0.292068	-0.342966	-0.383439	-0.428545	-0.419014	-0.42108	-0.396427	-0.452559	-0.394536	-0.355876	-0.403643	-0.420969	-0.441696	-0.4468	-0.432871	-0.432991	-0.417094	-0.494736	-0.57459	-0.596705	-0.548373	-0.42065	-0.411448	-0.375868	-0.38308	-0.385363	-0.39596	-0.428579	-0.441338
	4	-0.20052	-0.221485	-0.200137	-0.211582	-0.229931	-0.218431	-0.225501	-0.221459	-0.223046	-0.222693	-0.251639	-0.251211	-0.211432	-0.25055	-0.262361	-0.220626	-0.236348	-0.262919	-0.23582	-0.24524	-0.25844	-0.254114	-0.24968	-0.273031	-0.314069	-0.27147	-0.357736	-0.546813	-0.443811
	5	-0.370364	-0.406478	-0.377575	-0.384007	-0.404982	-0.421855	-0.387003	-0.397661	-0.420179	-0.43375	-0.454393	-0.431699	-0.440035	-0.443371	-0.428847	-0.475083	-0.489497	-0.511763	-0.489085	-0.463627	-0.503908	-0.506797	-0.479452	-0.439757	-0.429476	-0.394838	-0.330649	-0.349997	-0.458261
	6	-0.158875	-0.175488	-0.180947	-0.183975	-0.187657	-0.19546	-0.191942	-0.190887	-0.19748	-0.199637	-0.213563	-0.198007	-0.202237	-0.200028	-0.190696	-0.19272	-0.176316	-0.189954	-0.181029	-0.19346	-0.194107	-0.186377	-0.210353	-0.200632	-0.212702	-0.203472	-0.216968	-0.253571	-0.235469
	7	-0.260996	-0.287794	-0.289642	-0.27629	-0.313362	-0.285442	-0.297898	-0.308101	-0.322276	-0.309756	-0.312417	-0.346403	-0.342516	-0.31123	-0.320857	-0.32336	-0.349652	-0.333418	-0.345483	-0.316529	-0.337879	-0.319162	-0.338168	-0.353385	-0.332464	-0.362251	-0.396463	-0.462669	-0.422809
	8	-0.514765	-0.563458	-0.546022	-0.569064	-0.543896	-0.592111	-0.587971	-0.581213	-0.611769	-0.587411	-0.672992	-0.65372	-0.657926	-0.764596	-0.607551	-0.667695	-0.617214	-0.70466	-0.722585	-0.73157	-0.728	-0.780959	-0.759879	-0.755445	-0.667922	-0.808593	-0.953648	-0.769195	-0.81777

## Sheet: 2B_left
		0.188198	0.0190245	0.0106265	0.0198995	0.0120717	0.0152522	0.00972467	0.00589103	0.0112522	0.00962706	0.0185282	0.00885514	0.00449905	0.00886377	0.00190938	0.00750326	0.00637389	0.00270848	0.00196376	0.00394839	0.000642743	-0.00184669	-0.0016816	-0.0037993	-0.0115779	0.00288336	0.00625161	0.00167734	0.00258645	-0.00554768
		-0.0174636	0.166454	-0.0161275	-0.0101528	-0.0138799	-0.0145157	-0.0184194	-0.0238194	-0.014052	-0.0211251	-0.0100186	-0.0172324	-0.020037	-0.0163159	-0.0220247	-0.0187592	-0.0162249	-0.0240863	-0.0251343	-0.0194107	-0.0210458	-0.0231134	-0.0245254	-0.0234956	-0.0374735	-0.0220627	-0.0187917	-0.0292853	-0.0273883	-0.0331468
		-0.0229913	-0.00987761	0.155523	-0.0090925	-0.0129281	-0.0140182	-0.0158733	-0.0233239	-0.014163	-0.0149922	-0.0109118	-0.0198345	-0.0201227	-0.0157557	-0.0199633	-0.0181416	-0.0172892	-0.0208294	-0.0243272	-0.018076	-0.0230598	-0.0230258	-0.0247226	-0.0219086	-0.0384312	-0.0266194	-0.0216698	-0.0305852	-0.0274891	-0.0323932
		-0.0196392	-0.0113756	-0.0133702	0.165085	-0.00754878	-0.00994316	-0.013351	-0.0229059	-0.0135922	-0.01573	-0.00884924	-0.0145093	-0.015567	-0.0138425	-0.0198385	-0.0159206	-0.0164969	-0.0185202	-0.024459	-0.0186549	-0.0186297	-0.0222933	-0.0216216	-0.0205698	-0.0356196	-0.0209671	-0.0159399	-0.0279515	-0.027992	-0.0366514
		-0.0337424	-0.0216766	-0.0263777	-0.0148306	0.150805	-0.0198676	-0.0245385	-0.0327903	-0.021899	-0.025746	-0.0168981	-0.024523	-0.025664	-0.0239652	-0.0304847	-0.0260054	-0.0238831	-0.0289183	-0.0317687	-0.0231824	-0.0272477	-0.030103	-0.0302283	-0.0292371	-0.044414	-0.028934	-0.0261534	-0.0382515	-0.0369113	-0.0432742
		-0.0201271	-0.0114961	-0.0153139	-0.00617516	-0.00981427	0.168316	-0.0092293	-0.0250385	-0.0131508	-0.0129658	-0.00380021	-0.0164427	-0.018338	-0.0134729	-0.0214119	-0.0133528	-0.0168111	-0.0172091	-0.0229118	-0.0176027	-0.017564	-0.0195486	-0.0221654	-0.021436	-0.0349216	-0.0214459	-0.0147808	-0.0274938	-0.0268268	-0.0341349
		-0.0352685	-0.0223775	-0.0256002	-0.0193816	-0.0215703	-0.0164896	0.156596	-0.0317495	-0.0204584	-0.0242102	-0.0147999	-0.0263977	-0.0264182	-0.021734	-0.0302391	-0.0226045	-0.0240644	-0.0264975	-0.0297886	-0.0242899	-0.02548	-0.0268821	-0.0277742	-0.0270774	-0.0427309	-0.0292166	-0.0239219	-0.0381	-0.036821	-0.041886
		-0.0142749	-0.0047237	-0.00889206	-0.00395277	-0.00701483	-0.00693654	-0.00699702	0.166137	-0.000559416	-0.00566554	-0.000814566	-0.0112789	-0.0112111	-0.00782951	-0.0145453	-0.0133857	-0.0106459	-0.01404	-0.0176895	-0.0131131	-0.0157784	-0.017079	-0.0142086	-0.0171504	-0.0262011	-0.0150346	-0.0124629	-0.0200632	-0.0240613	-0.028126
		-0.0292452	-0.0182371	-0.0234222	-0.0175454	-0.0206427	-0.0214434	-0.0214054	-0.026147	0.157221	-0.0192444	-0.0149582	-0.0232566	-0.0229285	-0.0226722	-0.0265551	-0.0225488	-0.0204202	-0.0254238	-0.026999	-0.0250935	-0.0237676	-0.0255468	-0.0269746	-0.0260546	-0.0424799	-0.0267041	-0.0256502	-0.03576	-0.036195	-0.0413126
		-0.0249465	-0.014309	-0.0151683	-0.00991255	-0.0130994	-0.0129995	-0.0153786	-0.019311	-0.00829452	0.159521	-0.00519829	-0.0166988	-0.0178754	-0.0179376	-0.0223017	-0.0176419	-0.0143822	-0.0189099	-0.0213993	-0.0171524	-0.0177385	-0.0235636	-0.020394	-0.0189934	-0.0342038	-0.0205565	-0.0207555	-0.0289103	-0.0277006	-0.0323609
		-0.0263769	-0.0171688	-0.0242266	-0.0135912	-0.0174283	-0.0134861	-0.0166054	-0.0287391	-0.0159431	-0.016818	0.16338	-0.0156932	-0.0200535	-0.0161567	-0.0219178	-0.0190199	-0.0178287	-0.0234676	-0.026651	-0.0203466	-0.0212516	-0.0249673	-0.0246466	-0.0217971	-0.0389701	-0.0229547	-0.0197303	-0.0297416	-0.0304883	-0.0355729
		-0.0319201	-0.0220607	-0.0280259	-0.0180823	-0.0194081	-0.0196318	-0.0245286	-0.0335093	-0.0197794	-0.0236202	-0.0102263	0.148318	-0.0245611	-0.0227047	-0.0283098	-0.0199711	-0.0218052	-0.027061	-0.0311825	-0.0218995	-0.0216091	-0.0257795	-0.0265395	-0.0246742	-0.0396123	-0.027048	-0.023952	-0.0370104	-0.0332998	-0.0412714
		-0.0405437	-0.0257237	-0.0315776	-0.0226599	-0.0251637	-0.0256169	-0.0269107	-0.0354396	-0.0225182	-0.0313324	-0.0203039	-0.0245256	0.14407	-0.0218067	-0.0287684	-0.0244938	-0.0246938	-0.0292551	-0.0312283	-0.025465	-0.0275917	-0.0275994	-0.0279589	-0.0278847	-0.0449992	-0.0302714	-0.0255232	-0.0387711	-0.0372182	-0.0412999
		-0.0259388	-0.0165257	-0.0215962	-0.0114073	-0.0166037	-0.0120032	-0.0158259	-0.0259794	-0.0153978	-0.0167796	-0.00682413	-0.0191065	-0.0152007	0.161867	-0.0194102	-0.0174217	-0.0192698	-0.0223574	-0.0227799	-0.0180295	-0.0202178	-0.0234663	-0.0238464	-0.0223531	-0.0376101	-0.02514	-0.0179281	-0.0272336	-0.03124	-0.0356156
		-0.0376434	-0.0251078	-0.030459	-0.0247354	-0.0267113	-0.0256093	-0.0303578	-0.0384186	-0.0230843	-0.0300257	-0.0180973	-0.0286957	-0.028362	-0.0226916	0.143358	-0.0228292	-0.0249012	-0.0311233	-0.0333878	-0.0281231	-0.0296877	-0.0302965	-0.031235	-0.0310085	-0.0488281	-0.0308827	-0.0278884	-0.0392654	-0.0385992	-0.042517
		-0.0416917	-0.0296505	-0.03325	-0.0254651	-0.0282439	-0.0248875	-0.0291048	-0.0437666	-0.0273951	-0.0320222	-0.0234236	-0.0300064	-0.0278699	-0.0302176	-0.0293532	0.148651	-0.021419	-0.032829	-0.0358255	-0.0287359	-0.0286761	-0.0290643	-0.0325412	-0.0303925	-0.049439	-0.031833	-0.0305833	-0.041101	-0.0393013	-0.0433081
		-0.0388604	-0.0265714	-0.0327921	-0.0251231	-0.0252879	-0.0262809	-0.0262495	-0.0387801	-0.0228023	-0.0278117	-0.0184543	-0.0257218	-0.0261954	-0.0289922	-0.029651	-0.0206763	0.143039	-0.0279041	-0.0315418	-0.0246207	-0.0250312	-0.0274159	-0.0282749	-0.0253989	-0.0445518	-0.0297764	-0.0281542	-0.0408349	-0.0381927	-0.0409332
		-0.0402337	-0.0305044	-0.0306696	-0.0244867	-0.0285825	-0.026253	-0.0307065	-0.0392572	-0.026345	-0.0307598	-0.0232004	-0.0304056	-0.0297002	-0.0299326	-0.0337964	-0.0283919	-0.0265176	0.144347	-0.0330209	-0.0284089	-0.0291841	-0.0336713	-0.0346802	-0.0296244	-0.0485978	-0.0343645	-0.0320944	-0.0414148	-0.0390334	-0.045695
		-0.0325902	-0.0215436	-0.0266351	-0.0192296	-0.0225448	-0.0210894	-0.0239861	-0.0318657	-0.0165166	-0.0239136	-0.0147739	-0.0233715	-0.0216295	-0.0201847	-0.0253855	-0.0220298	-0.0199991	-0.0233433	0.15132	-0.0188447	-0.0242476	-0.0248293	-0.0244548	-0.0217229	-0.0401139	-0.0267445	-0.0209284	-0.029989	-0.0321924	-0.0366346
		-0.0538982	-0.0424044	-0.0437151	-0.0393579	-0.040001	-0.0416188	-0.0417326	-0.0528779	-0.0394345	-0.0456438	-0.0353732	-0.0416962	-0.0414265	-0.0431519	-0.0450444	-0.0415585	-0.0398288	-0.0444292	-0.0449241	0.134485	-0.0365796	-0.0416421	-0.0405758	-0.0379001	-0.0621612	-0.0460617	-0.0410706	-0.0540502	-0.0504616	-0.0583451
		-0.059253	-0.0457156	-0.05058	-0.0404986	-0.0441627	-0.0422706	-0.0443756	-0.0555099	-0.0416348	-0.0469106	-0.0373903	-0.0437992	-0.0456774	-0.0458631	-0.0497605	-0.0430337	-0.0409835	-0.0449723	-0.0514545	-0.0377097	0.134312	-0.0405611	-0.0434566	-0.0387004	-0.0628624	-0.046418	-0.0435128	-0.0570805	-0.0551815	-0.0620515
		-0.0597834	-0.0463303	-0.0499911	-0.044157	-0.0454952	-0.0426588	-0.0465775	-0.0601935	-0.0424477	-0.049404	-0.0402091	-0.0469172	-0.0457883	-0.0470094	-0.0488476	-0.0420508	-0.0409618	-0.0488546	-0.0502889	-0.0432924	-0.0392873	0.126799	-0.0410411	-0.0419432	-0.0638445	-0.046822	-0.0441653	-0.0604632	-0.0545956	-0.0628149
		-0.056471	-0.0440538	-0.0466526	-0.0400059	-0.041418	-0.0417413	-0.0437679	-0.0535335	-0.0381904	-0.0457455	-0.0371845	-0.041592	-0.0410262	-0.0436887	-0.0447946	-0.0402589	-0.0395236	-0.0480147	-0.0481071	-0.0402103	-0.038151	-0.0370159	0.133558	-0.0349164	-0.0580233	-0.0456564	-0.0401111	-0.0569212	-0.0550159	-0.060302
		-0.0658704	-0.0518883	-0.0530194	-0.0472444	-0.0482864	-0.0477344	-0.0507487	-0.0626952	-0.0461123	-0.0528721	-0.0421935	-0.0486946	-0.0485016	-0.0510631	-0.052644	-0.0460463	-0.0453817	-0.0497993	-0.0510477	-0.0437104	-0.0421808	-0.0454551	-0.0409054	0.129523	-0.0620129	-0.0515039	-0.0477703	-0.0623835	-0.0586343	-0.0630181
		-0.0271866	-0.0164401	-0.020796	-0.0119425	-0.0153024	-0.0134403	-0.0178343	-0.0208689	-0.0127127	-0.0184991	-0.00973201	-0.0148902	-0.0153532	-0.0161891	-0.0194829	-0.0187066	-0.0146635	-0.019968	-0.0196421	-0.0164199	-0.0174099	-0.0175621	-0.0142917	-0.0127656	0.146638	-0.0150084	-0.0155112	-0.0258793	-0.0258573	-0.0293808
		-0.0388628	-0.0268807	-0.0349133	-0.02409	-0.0269967	-0.0287407	-0.0310043	-0.0360298	-0.0247568	-0.0323476	-0.0196919	-0.0270055	-0.0285525	-0.0292323	-0.0312652	-0.0259827	-0.0264232	-0.0320593	-0.0339761	-0.0263987	-0.0274538	-0.0273445	-0.0294033	-0.0285696	-0.0401944	0.140196	-0.0244177	-0.0381973	-0.0364474	-0.044159
		-0.0423912	-0.0287514	-0.0364406	-0.0260557	-0.0288722	-0.0272477	-0.0322581	-0.0421113	-0.0279988	-0.0358925	-0.0197774	-0.0311295	-0.0299388	-0.0291563	-0.0316391	-0.0307954	-0.0297566	-0.0339075	-0.032277	-0.0275394	-0.029041	-0.0316765	-0.0295411	-0.0289464	-0.0467575	-0.0293297	0.144415	-0.0386535	-0.0380664	-0.0452179
		-0.020842	-0.0157643	-0.0197056	-0.0131135	-0.0169475	-0.0139909	-0.0187034	-0.0236911	-0.0145963	-0.0183478	-0.0073623	-0.0170949	-0.0175113	-0.0130286	-0.01956	-0.0163123	-0.0169979	-0.019241	-0.0186799	-0.015963	-0.0175742	-0.0213515	-0.0214648	-0.0181115	-0.0323102	-0.0203967	-0.0157215	0.152755	-0.0152543	-0.0263288
		-0.024507	-0.0182578	-0.0229093	-0.0173455	-0.0208772	-0.017926	-0.0214916	-0.0291975	-0.0194501	-0.0230284	-0.013784	-0.0208022	-0.0217028	-0.0215506	-0.024145	-0.0207195	-0.0207851	-0.0231426	-0.0261153	-0.0186099	-0.0206217	-0.0238503	-0.0241436	-0.0210104	-0.0378817	-0.0228614	-0.0199183	-0.0215831	0.143809	-0.026955
		-0.023987	-0.0191273	-0.0220215	-0.0163462	-0.0187172	-0.0172284	-0.0210176	-0.0300265	-0.0159685	-0.0216308	-0.0130066	-0.0197248	-0.0190759	-0.0190055	-0.0196427	-0.0171607	-0.016815	-0.0240949	-0.0227704	-0.0183996	-0.0192529	-0.0229467	-0.0217494	-0.0189942	-0.0355819	-0.0237893	-0.018837	-0.0250498	-0.0196869	0.144498

## Sheet: 2B_middle
		delta session
		1	2	3	4	5	6	7	8	9	10	11	12	13	14	15	16	17	18	19	20	21	22	23	24	25	26	27	28	29
subject	1	-0.000197349	-0.0031317	-0.00307873	-0.00335423	-0.0031406	-0.00345378	-0.00439329	-0.00444066	-0.0038086	-0.00431554	-0.00281978	-0.00444744	-0.00411724	-0.00406741	-0.00524191	-0.00214266	-0.00343667	-0.00173276	-0.00386995	-0.00288553	-0.00178569	-0.000675463	-0.00537323	-0.00309982	-0.00619391	-0.00553314	-0.00185728	-0.00594068	0.00217573
	2	0.00935914	0.00335224	0.00306219	0.00201667	0.000549989	0.000550296	0.00153072	0.00376863	0.00334801	0.00377032	0.00358976	0.00347814	0.00473734	0.00313505	0.00461975	0.00148843	0.000391532	0.00130525	0.000987553	-0.000619913	0.000872434	0.00330044	0.00717652	0.0101427	0.014133	0.0126058	0.0174987	0.0194184	0.0139061
	3	-0.0164755	-0.0214852	-0.0232969	-0.0243239	-0.0251405	-0.0242977	-0.0235967	-0.0248905	-0.0243842	-0.0236123	-0.0243269	-0.0237792	-0.0235629	-0.0250049	-0.0277329	-0.0285948	-0.0288289	-0.03294	-0.0334	-0.0326887	-0.0310386	-0.0281846	-0.0270127	-0.0193066	-0.0182124	-0.0144364	-0.0137985	-0.0212273	-0.0158682
	4	-0.0269588	-0.029217	-0.0298118	-0.0297079	-0.0289721	-0.0286312	-0.0294518	-0.0312756	-0.0304834	-0.0311452	-0.0321484	-0.0310918	-0.0294129	-0.0314288	-0.0299032	-0.0301155	-0.0322261	-0.0302339	-0.0276279	-0.0279965	-0.0280105	-0.0266752	-0.0318128	-0.0283908	-0.0283872	-0.0278043	-0.0322476	-0.0208551	-0.0104737
	5	-0.0211454	-0.0248564	-0.0270838	-0.0276072	-0.0271877	-0.0276625	-0.0279261	-0.0276506	-0.0250599	-0.0252008	-0.0264886	-0.0267742	-0.0265007	-0.0278551	-0.0265818	-0.0283771	-0.0265401	-0.0261094	-0.0269775	-0.0279181	-0.0296274	-0.0288418	-0.0263043	-0.0254304	-0.0215858	-0.0220733	0.000415318	0.0102436	0.0283871
	6	-0.0266	-0.0298328	-0.0302828	-0.0302314	-0.0317703	-0.031476	-0.0296312	-0.033065	-0.033481	-0.0333266	-0.0328251	-0.0334665	-0.0322816	-0.0320782	-0.031403	-0.0315773	-0.0289393	-0.0306031	-0.0303709	-0.0316862	-0.0303312	-0.0338015	-0.0355364	-0.0313597	-0.0355853	-0.0351731	-0.0346199	-0.0382046	-0.0397383
	7	-0.0388045	-0.0419925	-0.0425618	-0.0434094	-0.0445145	-0.0453468	-0.045149	-0.0452513	-0.0452811	-0.0445328	-0.0452985	-0.0469928	-0.0456544	-0.0441603	-0.0443295	-0.0459839	-0.0430523	-0.0450639	-0.0452123	-0.0465319	-0.0451934	-0.0407987	-0.0398077	-0.0349444	-0.0361417	-0.0293279	-0.0282382	-0.0297556	-0.0346578
	8	-0.0574179	-0.0592379	-0.0583036	-0.059091	-0.0582292	-0.0609302	-0.0594328	-0.0589693	-0.0598015	-0.0582244	-0.0608327	-0.0607254	-0.0623043	-0.0626949	-0.0608202	-0.0622142	-0.0617418	-0.0650067	-0.0668748	-0.0643603	-0.0651087	-0.0697213	-0.0641676	-0.0649676	-0.0609406	-0.0628427	-0.0661198	-0.0620681	-0.0618696

## Sheet: 3B
		1	0.803492	0.790065	0.807044	0.788497	0.796384	0.769649	0.778688	0.788948	0.781303	0.784026	0.781768	0.788547	0.792243	0.754568	0.772561	0.787032	0.779264	0.782116	0.774919	0.773721	0.771515	0.759404	0.756436	0.762602	0.776225	0.784429	0.769484	0.772946	0.755802
		0.803492	1	0.819106	0.832698	0.807492	0.815882	0.806577	0.805726	0.826471	0.804152	0.817621	0.814887	0.818692	0.822943	0.795159	0.791408	0.81177	0.815926	0.817762	0.801241	0.816931	0.79984	0.794738	0.803243	0.805338	0.804225	0.812338	0.800478	0.803815	0.789552
		0.790065	0.819106	1	0.837286	0.830231	0.829477	0.820023	0.811297	0.81494	0.8304	0.82077	0.81842	0.811152	0.828004	0.812746	0.805285	0.80282	0.819044	0.807196	0.791197	0.807918	0.795772	0.798253	0.798067	0.795855	0.813626	0.802235	0.809772	0.809927	0.808852
		0.807044	0.832698	0.837286	1	0.824378	0.829818	0.819314	0.81576	0.82055	0.820932	0.84277	0.835852	0.847199	0.835009	0.804959	0.817637	0.821352	0.825053	0.81536	0.808932	0.828904	0.79952	0.804191	0.818199	0.80238	0.824173	0.830129	0.810275	0.812179	0.797762
		0.788497	0.807492	0.830231	0.824378	1	0.824708	0.800104	0.794472	0.81011	0.816216	0.820447	0.813867	0.807501	0.820347	0.802246	0.797044	0.812469	0.805848	0.814048	0.796712	0.793313	0.796388	0.793045	0.791058	0.794317	0.807893	0.811858	0.789561	0.805088	0.803983
		0.796384	0.815882	0.829477	0.829818	0.824708	1	0.815464	0.810941	0.828484	0.834279	0.820588	0.80518	0.810525	0.82841	0.805063	0.7998	0.819735	0.815485	0.820317	0.783633	0.824278	0.800359	0.801204	0.802541	0.812434	0.807587	0.815538	0.817614	0.82833	0.815022
		0.769649	0.806577	0.820023	0.819314	0.800104	0.815464	1	0.817154	0.814987	0.817245	0.827839	0.818615	0.812372	0.806826	0.805897	0.812041	0.799282	0.80331	0.801883	0.786301	0.804776	0.784383	0.802581	0.803083	0.796669	0.795129	0.803246	0.798581	0.79893	0.795279
		0.778688	0.805726	0.811297	0.81576	0.794472	0.810941	0.817154	1	0.823998	0.806129	0.810826	0.81313	0.808826	0.815761	0.793283	0.809088	0.805406	0.807892	0.803251	0.797388	0.804819	0.787805	0.798172	0.790595	0.79516	0.803458	0.795237	0.806896	0.810287	0.795126
		0.788948	0.826471	0.81494	0.82055	0.81011	0.828484	0.814987	0.823998	1	0.818044	0.811806	0.814914	0.819689	0.830872	0.811216	0.8078	0.825385	0.822325	0.821804	0.79238	0.817997	0.802125	0.803321	0.816701	0.811346	0.816823	0.814555	0.810205	0.8134	0.806869
		0.781303	0.804152	0.8304	0.820932	0.816216	0.834279	0.817245	0.806129	0.818044	1	0.826816	0.812624	0.817557	0.833686	0.811119	0.809169	0.816894	0.832095	0.816314	0.793692	0.8132	0.785359	0.796823	0.801468	0.79948	0.812959	0.820395	0.82192	0.820674	0.813997
		0.784026	0.817621	0.82077	0.84277	0.820447	0.820588	0.827839	0.810826	0.811806	0.826816	1	0.829505	0.840848	0.830645	0.812638	0.82047	0.827455	0.826531	0.826849	0.818376	0.829692	0.807414	0.810328	0.828987	0.802299	0.814236	0.846885	0.818094	0.819019	0.816059
		0.781768	0.814887	0.81842	0.835852	0.813867	0.80518	0.818615	0.81313	0.814914	0.812624	0.829505	1	0.83516	0.825714	0.813514	0.829399	0.820513	0.825382	0.810366	0.808849	0.81967	0.794123	0.810091	0.804564	0.80536	0.811897	0.821923	0.793277	0.812099	0.796702
		0.788547	0.818692	0.811152	0.847199	0.807501	0.810525	0.812372	0.808826	0.819689	0.817557	0.840848	0.83516	1	0.829734	0.801924	0.825518	0.826165	0.821652	0.822994	0.814601	0.82984	0.801195	0.806865	0.824212	0.808637	0.817174	0.838754	0.813295	0.817505	0.795237
		0.792243	0.822943	0.828004	0.835009	0.820347	0.82841	0.806826	0.815761	0.830872	0.833686	0.830645	0.825714	0.829734	1	0.819956	0.812334	0.825438	0.832899	0.833197	0.814998	0.830713	0.812091	0.807223	0.818756	0.815079	0.82552	0.830178	0.827442	0.828776	0.821838
		0.754568	0.795159	0.812746	0.804959	0.802246	0.805063	0.805897	0.793283	0.811216	0.811119	0.812638	0.813514	0.801924	0.819956	1	0.811557	0.806085	0.823578	0.8067	0.794449	0.802189	0.789646	0.805166	0.794537	0.784255	0.801438	0.803563	0.797876	0.800429	0.805548
		0.772561	0.791408	0.805285	0.817637	0.797044	0.7998	0.812041	0.809088	0.8078	0.809169	0.82047	0.829399	0.825518	0.812334	0.811557	1	0.823304	0.818279	0.809612	0.813037	0.811008	0.797103	0.805689	0.79668	0.788665	0.818934	0.813604	0.803674	0.809075	0.791052
		0.787032	0.81177	0.80282	0.821352	0.812469	0.819735	0.799282	0.805406	0.825385	0.816894	0.827455	0.820513	0.826165	0.825438	0.806085	0.823304	1	0.818699	0.827332	0.819032	0.826205	0.812517	0.802193	0.82114	0.807287	0.820642	0.816712	0.80998	0.824325	0.806455
		0.779264	0.815926	0.819044	0.825053	0.805848	0.815485	0.80331	0.807892	0.822325	0.832095	0.826531	0.825382	0.821652	0.832899	0.823578	0.818279	0.818699	1	0.826015	0.811045	0.833454	0.801866	0.808079	0.812554	0.805893	0.823679	0.822366	0.820981	0.82262	0.813608
		0.782116	0.817762	0.807196	0.81536	0.814048	0.820317	0.801883	0.803251	0.821804	0.816314	0.826849	0.810366	0.822994	0.833197	0.8067	0.809612	0.827332	0.826015	1	0.82368	0.828825	0.822482	0.80426	0.823905	0.806164	0.819595	0.82634	0.814889	0.820877	0.806921
		0.774919	0.801241	0.791197	0.808932	0.796712	0.783633	0.786301	0.797388	0.79238	0.793692	0.818376	0.808849	0.814601	0.814998	0.794449	0.813037	0.819032	0.811045	0.82368	1	0.825091	0.809242	0.796853	0.802003	0.78882	0.814191	0.811915	0.805352	0.818685	0.785875
		0.773721	0.816931	0.807918	0.828904	0.793313	0.824278	0.804776	0.804819	0.817997	0.8132	0.829692	0.81967	0.82984	0.830713	0.802189	0.811008	0.826205	0.833454	0.828825	0.825091	1	0.808334	0.805189	0.82624	0.818665	0.822514	0.827414	0.820919	0.828258	0.808672
		0.771515	0.79984	0.795772	0.79952	0.796388	0.800359	0.784383	0.787805	0.802125	0.785359	0.807414	0.794123	0.801195	0.812091	0.789646	0.797103	0.812517	0.801866	0.822482	0.809242	0.808334	1	0.801259	0.8011	0.793326	0.808711	0.806196	0.791934	0.803184	0.79646
		0.759404	0.794738	0.798253	0.804191	0.793045	0.801204	0.802581	0.798172	0.803321	0.796823	0.810328	0.810091	0.806865	0.807223	0.805166	0.805689	0.802193	0.808079	0.80426	0.796853	0.805189	0.801259	1	0.806161	0.790234	0.808741	0.810683	0.801006	0.811916	0.795188
		0.756436	0.803243	0.798067	0.818199	0.791058	0.802541	0.803083	0.790595	0.816701	0.801468	0.828987	0.804564	0.824212	0.818756	0.794537	0.79668	0.82114	0.812554	0.823905	0.802003	0.82624	0.8011	0.806161	1	0.81318	0.815395	0.829426	0.812762	0.81776	0.810068
		0.762602	0.805338	0.795855	0.80238	0.794317	0.812434	0.796669	0.79516	0.811346	0.79948	0.802299	0.80536	0.808637	0.815079	0.784255	0.788665	0.807287	0.805893	0.806164	0.78882	0.818665	0.793326	0.790234	0.81318	1	0.801402	0.803809	0.81032	0.816076	0.805485
		0.776225	0.804225	0.813626	0.824173	0.807893	0.807587	0.795129	0.803458	0.816823	0.812959	0.814236	0.811897	0.817174	0.82552	0.801438	0.818934	0.820642	0.823679	0.819595	0.814191	0.822514	0.808711	0.808741	0.815395	0.801402	1	0.824528	0.814759	0.822192	0.807664
		0.784429	0.812338	0.802235	0.830129	0.811858	0.815538	0.803246	0.795237	0.814555	0.820395	0.846885	0.821923	0.838754	0.830178	0.803563	0.813604	0.816712	0.822366	0.82634	0.811915	0.827414	0.806196	0.810683	0.829426	0.803809	0.824528	1	0.812403	0.825084	0.809749
		0.769484	0.800478	0.809772	0.810275	0.789561	0.817614	0.798581	0.806896	0.810205	0.82192	0.818094	0.793277	0.813295	0.827442	0.797876	0.803674	0.80998	0.820981	0.814889	0.805352	0.820919	0.791934	0.801006	0.812762	0.81032	0.814759	0.812403	1	0.829637	0.812293
		0.772946	0.803815	0.809927	0.812179	0.805088	0.82833	0.79893	0.810287	0.8134	0.820674	0.819019	0.812099	0.817505	0.828776	0.800429	0.809075	0.824325	0.82262	0.820877	0.818685	0.828258	0.803184	0.811916	0.81776	0.816076	0.822192	0.825084	0.829637	1	0.82646
		0.755802	0.789552	0.808852	0.797762	0.803983	0.815022	0.795279	0.795126	0.806869	0.813997	0.816059	0.796702	0.795237	0.821838	0.805548	0.791052	0.806455	0.813608	0.806921	0.785875	0.808672	0.79646	0.795188	0.810068	0.805485	0.807664	0.809749	0.812293	0.82646	1

[truncated: 16 more sheets: 3C, 3G, 3H, S2B_left, S2B_middle, S2B_right, S4, S5_left, S5_middle, S6_left, S6_right, S7_top_left, S7_top_center, S7_bottom_left, S7_bottom_center, S10_left]
